# Supplementary material for: An empirical evaluation of imputation accuracy for association statistics reveals increased type-I error rates in genome-wide associations
Source: BMC Genet. 2011 Jan 20;12:10. doi: 10.1186/1471-2156-12-10 (PMC3224203; doi:10.1186/1471-2156-12-10)
Supplement: Additional file 2 — Complete set of imputed associated markers. All markers that would be considered associated based on imputed allelic frequencies using a significance treshold of 10-5. A markers determined as concordant (STATUS column) could be considered associated by imputed and empiric allelic frequencies. [file 1471-2156-12-10-S2.XLS]

## Sheet: Folha1_2
	SNP	CHR	POS	CALL_IMPUT	MAF_IMPUT	HW_IMPUT	BIAS	STATUS
	rs2294886	1	14711686	0.967884	0.483645	50.6	-4.83087	Discordant
	rs4571921	1	73325447	0.99862	0.492184	50.3	-7.23054	Discordant
	rs2996005	1	217884996	0.96477	0.475412	50.6	-10.2502	Discordant
	rs12712807	2	23168922	0.969749	0.497322	64.1	-4.84301	Discordant
	rs996102	2	33339999	0.999541	0.494137	51.6	-3.6776	Discordant
	rs11692115	2	41980547	0.956183	0.497735	51.6	-5.13015	Discordant
	rs6729700	2	80172828	0.960251	0.487219	50.9	-4.94342	Discordant
	rs12692592	2	160988888	0.999959	0.21267	78.7	-0.351246	Discordant
	rs4077463	2	160991741	0.999914	0.212567	50.7	0.027459	Concordant
	rs7593730	2	160996961	0.999994	0.21267	50.3	0.378655	Concordant
	rs4589705	2	161001643	0.999994	0.21267	50.2	0.05557	Concordant
	rs9287795	2	161035295	0.999877	0.212567	50	0.0298065	Concordant
	rs6718526	2	161039682	0.999527	0.194159	80.7	0.107224	Concordant
	rs11693602	2	161050165	0.99927	0.212567	51	0.428483	Concordant
	rs10929982	2	161061784	0.996586	0.19381	50.3	-0.258459	Concordant
	rs2685098	3	37787772	0.993926	0.499279	50.8	-4.77021	Discordant
	rs3911035	3	60474128	0.999204	0.493623	78.7	-6.26744	Discordant
	rs6787801	3	152582439	0.970327	0.497429	50.8	-9.70734	Discordant
	rs843342	3	185390704	0.989574	0.496606	50.2	-6.03295	Discordant
	rs188384	3	192557575	0.951578	0.487757	64.8	-5.14589	Discordant
	rs4702747	5	10938370	1	0.498252	51.3	-7.17698	Discordant
	rs4702749	5	10938474	1	0.498252	50.3	-7.1266	Discordant
	rs696891	5	60940318	0.955107	0.488272	51.2	-12.6529	Discordant
	rs4371707	5	65859514	0.96368	0.48405	51.3	-5.98222	Discordant
	rs465073	5	70921294	0.983817	0.491668	80.6	-5.60296	Discordant
	rs246502	5	148152144	0.990245	0.497117	50.2	-7.2288	Discordant
	rs7767391	6	20833219	0.998914	0.196216	50.6	-0.0929693	Concordant
	rs11136815	8	4852839	0.992896	0.499691	51.4	-5.62218	Discordant
	rs2572406	8	11129662	0.967079	0.482091	78.8	-12.6325	Discordant
	rs11135972	8	26957936	0.970101	0.496604	50.8	-4.77989	Discordant
	rs2164308	8	143782661	0.998248	0.484369	58.2	-4.21691	Discordant
	rs7874957	9	109049601	0.997606	0.49599	80.4	-5.49954	Discordant
	rs9326506	10	43388564	0.998776	0.490023	60.8	0.00561464	Concordant
	rs9422545	10	43390760	0.99832	0.490333	50.8	-0.200837	Concordant
	rs7917983	10	114722872	0.995047	0.46985	57.7	0.124645	Concordant
	rs7901275	10	114722896	0.99796	0.486323	51.6	0.253418	Concordant
	rs4074720	10	114738487	0.970346	0.483711	78.8	-0.613235	Concordant
	rs4506565	10	114746031	0.996559	0.352016	50.3	0.361887	Concordant
	rs4132670	10	114757761	0.990712	0.358465	78.7	0.204856	Concordant
	rs10787472	10	114771287	0.980282	0.49023	50.7	-0.348072	Concordant
	rs7077039	10	114779067	0.983972	0.49208	51.4	0.477487	Concordant
	rs11196205	10	114797037	0.999159	0.49342	51	-0.0743183	Concordant
	rs10885409	10	114798062	0.999132	0.493521	55	-0.234989	Concordant
	rs11196208	10	114801306	0.999918	0.493521	50.2	0.0730428	Concordant
	rs9663299	10	1612498	0.955125	0.491459	51.3	-8.06005	Discordant
	rs7914519	10	2276053	0.998089	0.487248	51.4	-5.533	Discordant
	rs2814918	10	3256295	0.996224	0.498559	50.4	-4.60241	Discordant
	rs2000816	11	84151075	0.962077	0.486626	51.3	-29.1821	Discordant
	rs7931135	11	112116789	0.99936	0.487557	51.3	-3.48348	Discordant
	rs10891894	11	115187980	0.971053	0.49784	53	-5.79382	Discordant
	rs17226863	12	69844715	0.990917	0.392123	50.1	0.00444397	Concordant
	rs1510937	12	69853223	0.998686	0.423267	51.2	0.111913	Concordant
	rs1495377	12	69863368	0.994963	0.483642	51.8	-0.184463	Concordant
	rs1932779	13	68573086	0.995578	0.498663	58	-4.76936	Discordant
	rs9541763	13	68576628	0.99971	0.497943	50.3	-5.69008	Discordant
	rs4982270	14	34950569	0.962816	0.486623	51	-15.1734	Discordant
	rs4143896	14	41379353	0.991493	0.49064	51	-18.6333	Discordant
	rs3912200	14	55664498	0.989116	0.496503	78.7	-6.4847	Discordant
	rs7155359	14	72247475	0.957199	0.486498	50.2	-6.92304	Discordant
	rs10152907	15	52679008	0.987324	0.496811	50.9	-14.1306	Discordant
	rs8035166	15	90479382	0.95652	0.487338	57.9	-9.07209	Discordant
	rs12900200	15	99971327	0.974352	0.485497	55.1	-13.1485	Discordant
	rs9939973	16	52358069	0.999739	0.4489	50.1	0.0377585	Concordant
	rs9940128	16	52358255	0.999733	0.448889	52.5	0.0263819	Concordant
	rs17817288	16	52365265	0.998147	0.492287	51.5	-0.105573	Concordant
	rs1121980	16	52366748	0.999114	0.450236	51.3	0.209668	Concordant
	rs7193144	16	52368187	0.996571	0.417901	51.6	0.332892	Concordant
	rs8050136	16	52373776	0.999274	0.41977	50.3	0.324577	Concordant
	rs9939609	16	52378028	0.99724	0.421123	50.1	-0.184	Concordant
	rs9930506	16	52387966	0.95507	0.448507	51.8	0.272789	Concordant
	rs11645904	16	9291773	0.969029	0.48992	55.1	-2.67796	Discordant
	rs1840186	16	16824638	0.983978	0.482231	55.1	-2.06289	Discordant
	rs35143	16	63543734	0.977223	0.493726	50.6	-14.364	Discordant
