# Supplementary material for: An empirical evaluation of imputation accuracy for association statistics reveals increased type-I error rates in genome-wide associations
Source: BMC Genet. 2011 Jan 20;12:10. doi: 10.1186/1471-2156-12-10 (PMC3224203; doi:10.1186/1471-2156-12-10)
Supplement: Additional file 3 — Comparison of the number of considered associated markers by empiric and imputes allelic frequencies in hypertension database. Determination of markers showing concordance and discordance of association statistics based on imputed and empiric allelic frequencies based on information provided by hypertension database of WTCCC. [file 1471-2156-12-10-S3.XLS]

## Sheet: Planilha1
	Number of Markers
		Empiric
	Imputed	p.value < 10 5	p.value > 10 5
	p.value < 10-5	38	12
	p.value > 10-5	7	321215
