# Supplementary material for: An empirical evaluation of imputation accuracy for association statistics reveals increased type-I error rates in genome-wide associations
Source: BMC Genet. 2011 Jan 20;12:10. doi: 10.1186/1471-2156-12-10 (PMC3224203; doi:10.1186/1471-2156-12-10)
Supplement: Additional file 4 — The effects of the use of different minimum thresholds for calling probabilities. We serially tested a series of different minimum thresholds for empiric and imputed frequencies and analysed the effect of such filtering in the remaining dataset by determining the correlation of association statistics and the outlier percentage [file 1471-2156-12-10-S4.XLS]

## Sheet: Plan1
Calling	OK	Excluded empiric	Excluded imputed	Excluded both	Outlyers pct	PEARSON	SPEARMAN
0	387668	0	0	0	0.05	0.86	0.80
0.9	352291	0	35377	0	0.051	0.90	0.85
0.91	348135	0	39533	0	0.051	0.90	0.86
0.92	343229	0	44439	0	0.051	0.90	0.86
0.93	337562	0	50106	0	0.051	0.91	0.87
0.94	330769	0	56899	0	0.051	0.91	0.87
0.95	322359	0	65309	0	0.051	0.92	0.88
0.96	311333	3	76332	0	0.05	0.92	0.89
0.97	296386	10	91268	4	0.049	0.93	0.89
0.98	274268	37	113334	29	0.048	0.94	0.91
0.99	230695	4351	148467	4155	0.049	0.95	0.93
