# Supplementary material for: An empirical evaluation of imputation accuracy for association statistics reveals increased type-I error rates in genome-wide associations
Source: BMC Genet. 2011 Jan 20;12:10. doi: 10.1186/1471-2156-12-10 (PMC3224203; doi:10.1186/1471-2156-12-10)
Supplement: Additional file 5 — The effects of the use of different minimum thresholds for MAF (Minor allele frequencies). We serially tested a series of different minimum thresholds for minor allele frequencies and analysed the effect of such filtering in the remaining dataset by determining the correlation of association statistics and the outlier percentage. [file 1471-2156-12-10-S5.XLS]

## Sheet: Plan1
MAF	OK	Excluded empiric	Excluded imputed	Excluded both	Outlyer pct	PEARSON	SPEARMAN
0	387668	0	0	0	5.05%	86	80
0.01	301939	4065	2711	78953	5.03%	87	81
0.02	265800	3160	2816	115892	5.04%	87	81
0.03	237948	2890	2967	143863	5.03%	87	81
0.04	215346	2988	2827	166507	5.02%	87	81
0.05	196486	2969	2665	185548	5.04%	87	81
0.06	179137	2881	2651	202999	5.04%	87	81
0.07	164162	2938	2537	218031	5.06%	87	81
0.08	150272	2819	2641	231936	5.03%	87	81
0.09	137638	2740	2620	244670	5.04%	87	81
0.1	125588	2742	2463	256875	5.03%	87	81
